# Supplementary material for: A Universal Multi-Epitope Vaccine Design Against Porcine Reproductive and Respiratory Syndrome Virus via Bioinformatics and Immunoinformatics Approaches
Source: Vet Sci. 2024 Dec 16;11(12):659. doi: 10.3390/vetsci11120659 (PMC11680090; doi:10.3390/vetsci11120659)
Supplement: Supplementary file 1 [file vetsci-11-00659-s001.zip]

Archive with 1 entries (1 files):
- vetsci-3319851-supplementary.pdf
